# Supplementary material for: Genome Similarities between Human-Derived and Mink-Derived SARS-CoV-2 Make Mink a Potential Reservoir of the Virus
Source: Vaccines (Basel). 2022 Aug 19;10(8):1352. doi: 10.3390/vaccines10081352 (PMC9415835; doi:10.3390/vaccines10081352)
Supplement: Supplementary file 1 [file vaccines-10-01352-s001.zip]

Archive with 1 entries (1 files):
- vaccines-1788689-supplementary.xlsx
